# Supplementary material for: Investigating the coupling effects of rainfall intensity and slope inclination on soil-rock mixture slope stability and failure modes
Source: PLoS One. 2025 Feb 28;20(2):e0314752. doi: 10.1371/journal.pone.0314752 (PMC11870351; doi:10.1371/journal.pone.0314752)
Supplement: S1 Data — (ZIP) [file pone.0314752.s001.zip › minimal data set.xlsx]

## Sheet: Fig.1
Particle size (mm)	Percentage passing by weight (%)
20	100
10	98.6395
5	92.597
2	78.7115
1	55.9224
0.5	42.7571
0.25	31.6327
0.1	13.8455
0.075	3.68147
0	1.72069

## Sheet: Fig.7a
Time (min)	W1(%)	W2(%)	W3(%)	W4(%)	W5(%)	W6(%)
10	8.52	8.52	8.52	8.52	8.52	8.52
20	8.52	8.52	8.52	8.52	8.52	8.52
30	8.52	8.52	9.84	8.52	8.52	8.52
40	8.52	8.52	19.56	8.52	8.52	8.52
50	8.52	8.52	25.87	8.52	8.52	8.52
60	12.39	8.52	28.36	8.52	8.52	8.52
70	18.52	8.52	29.98	8.52	8.52	8.52
80	23.78	12.95	31.27	8.52	8.52	8.52
90	28.65	19.86	31.28	8.52	8.52	8.52
100	29.17	24.61	31.28	8.52	8.52	8.52
110	29.33	24.62	31.29	16.35	8.52	8.52
120	29.55	24.85	31.59	20.36	8.52	8.52
130	29.68	24.97	31.66	24.78	8.52	8.52
140	29.73	24.99	31.85	29.54	13.54	8.52
150	29.75	25.22	31.98	29.55	19.58	8.52
160	29.77	25.28	32.58	29.57	26.57	8.52
170	29.76	25.44	32.56	29.65	31.15	8.52
180	29.77	25.69	32.75	29.66	32.42	15.02
190	29.77	26.16	33.05	29.66	32.44	21.66
200	29.77	26.55	33.22	29.68	32.48	27.62
210	29.77	26.61	33.53	29.75	32.49	32.24
220	29.81	26.61	33.53	29.82	32.56	32.26
230	29.87	26.61	33.53	29.86	32.54	32.54
240	29.87	26.61	33.54	29.93	32.86	33.02
250	29.89	26.62	33.54	30	32.89	33.02
260	29.89	26.62	33.54	30.06	33.22	33.05
270	29.92	26.62	33.54	30.07	33.54	33.22
280	29.95	26.62	33.55	30.08	33.55	33.26
290	29.97	26.62	33.55	30.11	33.6	33.25
300	30.01	26.63	33.55	30.31	33.6	33.35
310	30.53	26.64	33.55	30.34	33.6	33.36
320	31.57	26.64	33.56	30.35	33.68	33.46
330	30.43	26.64	33.56	30.35	33.72	33.59
340	30.28	26.64	33.56	30.39	33.81	34.26
350	30.98	26.65	33.57	30.39	33.85	35.26
360	30.55	26.65	33.57	30.47	33.87	36.23
370	30.75	26.66	33.57	30.5	34.56	37.92
380	30.45	26.68	33.58	30.51	35.73	39.28
390	30.51	26.68	33.58	30.57	35.75	40.23
400	31.02	26.68	33.59	30.6	35.46	40.68
410	30.62	26.55	33.59	30.75	35.66	42.54
420	30.17	26.16	33.59	30.75	35.67	42.32
430	30.65	26	33.6	30.75	35.67	42.15
440	30.45	26.03	33.6	30.75	35.68	42.16
450	30.29	26.14	33.6	30.76	35.68	42.29
460	30.44	26.31	33.6	30.76	35.65	42.29
470	30.19	26.5	33.6	30.77	35.65	42.29
480	30.64	26.59	33.61	30.78	35.65	42.29
490	30.19	26.68	33.61	30.78	35.67	42.29
500	30.57	26.84	33.61	30.79	35.67	42.29
510	30.17	26.93	33.61	30.79	35.67	42.29
520	30.73	26.95	33.61	30.79	35.69	42.42
530	30.63	27	33.62	30.8	35.69	42.42
540	30.97	27.15	33.63	30.8	35.69	42.42
550	31.03	27.15	33.64	30.8	35.71	42.42
560	30.53	27.17	33.64	30.8	35.72	42.42
570	30.33	27.23	33.64	30.81	35.73	42.42
580	30.71	27.51	33.65	30.82	35.74	42.42
590	31.1	27.52	33.65	30.82	35.76	42.42
600	30.74	27.56	33.65	30.87	35.76	42.42
610	30.62	27.63	33.65	30.98	35.77	42.42
620	30.94	27.71	33.65	31.01	35.77	42.42
630	30.51	27.71	33.65	31.03	35.77	42.56
640	31.91	27.76	33.65	31.04	35.79	42.56
650	31.92	27.81	33.66	31.05	35.8	42.56
660	32.05	27.81	33.66	31.09	35.83	42.56
670	32.04	27.81	33.66	31.11	35.85	42.56
680	31.77	27.81	33.66	31.15	35.85	42.56
690	31.44	27.82	33.66	31.16	35.86	42.56
700	31.92	27.82	33.67	31.18	35.87	42.56
710	31.62	27.82	33.67	31.19	35.87	42.56
720	31.37	27.82	33.68	31.25	35.88	42.56
730	31.44	27.83	33.68	31.25	35.88	42.61
740	31.28	27.83	33.68	31.28	35.88	42.61
750	31.68	27.83	33.68	31.34	35.88	42.61
760	32.09	27.83	33.68	31.38	35.89	42.61
770	31.55	27.84	33.69	31.4	35.1	42.61
780	31.88	27.85	33.69	31.42	35.13	42.61
790	31.17	27.85	33.69	31.44	35.18	42.61
800	31.89	27.85	33.69	31.48	35.14	42.64
810	31.77	27.85	33.69	31.5	35.21	42.64
820	31.75	27.85	33.69	31.53	35.17	42.64
830	31.45	27.85	33.69	31.62	35.11	42.64
840	31.23	28.92	33.69	31.62	35.11	42.64
850	31.67	28.92	33.7	31.69	35.11	42.64
860	31.53	28.94	33.71	31.73	35.11	42.62
870	31.96	29.09	33.71	31.73	35.11	42.62
880	31.78	29.1	33.71	31.75	35.11	42.62
890	31.52	29.18	33.71	31.76	35.16	42.62
900	31.23	29.2	33.72	31.86	35.09	42.62
910	31.17	29.24	33.72	31.87	35.09	42.62
920	31.17	29.27	33.72	31.88	35.09	42.62
930	32.09	29.31	33.72	31.89	35.09	42.62
940	32.06	29.4	33.73	31.93	35.09	42.59
950	31.18	29.4	33.73	31.96	35.21	42.59
960	31.78	29.57	33.74	32.02	35.15	42.59
970	32.04	29.59	33.74	32.03	35.15	42.59
980	31.92	29.6	33.75	32.07	35.15	42.59
990	31.86	29.6	33.75	32.09	35.15	42.59
1000	31.86	29.77	33.75	32.11	35.15	42.58
1010	32.19	29.81	33.75	32.18	35.15	42.63
1020	32.24	29.83	33.76	32.18	35.12	42.63
1030	32.26	30.12	33.76	32.22	35.13	42.63
1040	32.29	30.32	33.76	32.62	35.13	42.63
1050	32.4	30.73	33.76	33.11	35.13	42.63
1060	32.52	30.8	33.76	33.36	35.13	42.63
1070	32.54	30.91	33.76	33.41	35.13	42.63
1080	32.59	31.29	33.77	33.47	35.13	42.63
1090	32.62	31.92	33.78	33.5	35.2	42.63
1100	32.63	32.11	33.78	33.53	35.19	42.65
1110	32.69	32.11	33.78	33.69	35.14	42.65
1120	32.79	32.37	33.79	33.74	35.14	42.65
1130	32.84	32.57	33.8	33.92	35.14	42.65
1140	32.88	32.6	33.85	34.17	35.14	42.65
1150	32.98	32.69	33.85	34.2	35.14	42.65
1160	33.02	32.84	33.85	34.51	35.14	42.65
1170	33.06	32.86	33.86	34.57	35.14	42.65
1180	33.08	32.87	33.86	35.1	35.14	42.65
1190	33.45	33.04	33.86	35.44	35.2	42.65
1200	34.78	33.05	33.86	35.9	35.2	42.66
1210	35.56	33.14	33.86	36.04	35.2	42.64
1220	35.57	33.32	33.87	36.25	35.2	42.64
1230	35.61	33.39	33.87	36.25	35.1	42.64
1240	35.61	33.39	33.87	36.25	35.21	42.64
1250	35.63	33.39	33.87	36.25	35.21	42.64
1260	35.63	33.4	33.87	36.26	35.21	42.64
1270	35.64	33.4	33.88	36.26	35.21	42.65
1280	35.67	33.4	33.89	36.26	35.21	42.65
1290	35.68	33.4	33.89	36.27	35.21	42.65
1300	35.69	33.4	33.91	36.27	35.2	42.65
1310	35.7	33.4	33.91	36.27	35.2	42.65
1320	35.71	33.41	33.91	36.28	35.2	42.65
1330	35.75	33.41	33.91	36.28	35.2	42.65
1340	35.76	33.41	33.91	36.29	35.2	42.65
1350	35.77	33.41	33.91	36.29	35.2	42.65
1360	35.77	33.41	33.92	36.29	35.2	42.65
1370	35.78	33.41	33.92	36.29	35.2	42.65
1380	35.79	33.41	33.92	36.29	35.2	42.66
1390	35.79	33.42	33.92	36.29	35.21	42.66
1400	35.8	33.42	33.92	36.29	35.21	42.66
1410	35.81	33.42	33.92	36.29	35.21	42.66
1420	35.81	33.42	33.92	36.29	35.21	42.66
1430	35.81	33.42	33.92	36.29	35.24	42.66
1440	35.81	33.42	33.92	36.29	35.24	42.66

## Sheet: Fig.7b
Time (min)	W1(%)	W2(%)	W3(%)	W4(%)	W5(%)	W6(%)
10	8.52	8.52	8.52	8.52	8.52	8.52
20	8.52	8.52	8.52	8.52	8.52	8.52
30	8.52	8.52	8.52	8.52	8.52	8.52
40	8.52	8.52	8.52	8.52	8.52	8.52
50	8.52	8.52	8.52	8.52	8.52	8.52
60	8.52	8.52	15.18	8.52	8.52	8.52
70	8.52	8.52	21.39	8.52	8.52	8.52
80	8.52	8.52	37.65	8.52	8.52	8.52
90	8.52	8.52	43.52	8.52	8.52	8.52
100	14.42	8.52	43.86	8.52	8.52	8.52
110	22.63	10.48	43.88	8.52	8.52	8.52
120	31.64	16.59	43.81	8.52	8.52	8.52
130	36.95	21.31	43.82	11.47	8.52	8.52
140	46.21	29.64	43.82	19.61	8.52	8.52
150	50.22	29.64	43.83	31.25	14.69	8.52
160	53.37	29.78	43.81	44.67	25.32	8.52
170	54.47	36.06	43.81	44.65	36.04	8.52
180	54.49	37.33	43.82	44.66	39.06	8.52
190	54.38	37.36	43.81	44.65	39.05	10.41
200	54.38	37.41	43.8	44.62	39.06	22.62
210	54.36	37.44	43.8	44.62	39.07	35.49
220	54.36	37.48	43.8	44.63	39.07	44.12
230	54.52	37.46	43.82	44.62	39.05	44.16
240	54.52	37.46	43.85	44.62	39.05	44.16
250	54.52	37.46	43.85	44.62	39.05	44.16
260	54.56	37.46	43.85	44.62	38.89	44.65
270	54.56	37.46	43.85	44.61	38.89	44.65
280	54.59	37.46	43.85	44.61	38.89	44.65
290	54.59	37.46	43.85	44.61	38.89	45.12
300	55.26	37.46	43.89	44.61	38.89	45.12
310	55.59	37.45	43.89	44.61	38.89	45.12
320	55.89	37.45	43.89	44.59	38.78	45.12
330	56.31	37.45	43.89	44.59	38.78	45.12
340	56.39	37.45	43.89	44.59	38.78	46.23
350	57.14	37.45	43.92	44.59	38.78	46.23
360	57.14	37.45	43.92	44.59	38.78	46.23
370	57.46	37.45	43.92	44.59	38.78	47.05
380	57.46	37.45	43.92	44.59	38.78	47.05
390	57.81	37.45	43.97	44.57	38.59	47.37
400	57.81	37.56	43.97	44.57	38.59	47.37
410	57.81	37.56	43.97	44.57	38.59	47.37
420	57.81	37.56	43.97	44.57	38.59	47.37
430	57.81	37.56	43.97	44.57	38.59	47.37
440	57.64	37.56	43.97	44.57	38.88	47.35
450	57.64	37.56	43.97	44.57	38.88	47.35
460	57.62	37.49	43.98	44.56	38.88	47.35
470	57.62	37.49	43.98	44.56	38.88	47.35
480	57.62	37.49	43.98	44.56	38.88	47.35
490	57.62	37.49	43.98	44.56	38.88	47.36
500	57.62	37.49	43.98	44.56	38.88	47.36
510	57.62	37.46	43.98	44.56	38.88	47.36
520	57.62	37.46	43.98	44.59	38.91	47.36
530	57.18	37.46	43.98	44.59	38.91	47.36
540	57.18	37.46	43.98	44.59	38.91	47.36
550	57.18	37.45	43.95	44.59	38.91	47.33
560	57.18	37.45	43.95	44.59	38.91	47.33
570	57.18	37.45	43.95	44.59	38.91	47.33
580	57.18	37.45	43.95	44.59	38.92	47.33
590	57.16	37.45	43.95	44.59	38.92	47.33
600	57.16	37.45	43.95	44.59	38.92	47.33
610	57.16	37.45	43.95	44.59	38.92	47.33
620	57.16	37.45	43.95	44.59	38.92	47.34
630	57.16	37.43	43.95	44.59	38.92	47.34
640	57.16	37.43	43.95	44.59	38.93	47.34
650	57.16	37.43	43.95	44.59	38.93	47.34
660	57.16	37.43	43.95	44.56	38.93	47.34
670	56.99	37.43	43.95	44.56	38.93	47.34
680	56.99	37.43	43.95	44.56	38.93	47.34
690	56.99	37.43	43.95	44.56	38.93	47.34
700	56.96	37.43	43.97	44.53	38.95	47.36
710	56.96	37.44	43.97	44.53	38.95	47.36
720	56.96	37.44	43.97	44.53	38.95	47.36
730	56.96	37.44	43.97	44.53	38.95	47.36
740	56.96	37.44	43.97	44.53	38.95	47.36
750	56.96	37.44	43.97	44.53	38.95	47.36
760	56.96	37.45	43.97	44.53	38.97	47.36
770	56.96	37.45	43.97	44.53	38.97	47.36
780	56.96	37.45	44.12	44.53	38.97	47.36
790	57.13	37.45	44.12	44.53	38.97	47.36
800	57.13	37.45	44.12	44.53	38.97	47.36
810	57.13	37.45	44.12	44.53	38.97	47.35
820	57.13	37.45	44.12	44.54	38.97	47.35
830	57.13	37.45	44.12	44.54	38.97	47.35
840	57.16	37.45	44.12	44.54	38.98	47.35
850	57.16	37.54	44.13	44.54	38.98	47.35
860	57.16	37.54	44.13	44.54	38.98	47.38
870	57.16	37.54	44.13	44.54	38.98	47.38
880	57.16	37.54	44.13	44.54	38.98	47.38
890	57.16	37.54	44.13	44.55	38.98	47.38
900	57.16	37.54	44.13	44.55	38.98	47.38
910	57.16	37.54	44.13	44.55	39.02	47.38
920	57.16	37.54	44.12	44.55	39.02	47.38
930	57.16	37.54	44.12	44.55	39.02	47.39
940	57.16	37.54	44.12	44.55	39.02	47.39
950	57.16	37.54	44.12	44.53	39.02	47.39
960	57.22	37.55	44.12	44.53	39.02	47.39
970	57.22	37.55	44.12	44.53	39.02	47.39
980	57.22	37.55	44.12	44.53	39.05	47.39
990	57.22	37.56	44.12	44.53	39.05	47.38
1000	57.22	37.56	44.12	44.53	39.05	47.38
1010	57.22	37.56	44.12	44.53	39.05	47.38
1020	57.22	37.56	44.15	44.52	39.05	47.38
1030	57.22	37.56	44.15	44.52	39.05	47.38
1040	57.29	37.56	44.15	44.52	39.05	47.38
1050	57.59	37.56	44.15	44.52	39.05	47.38
1060	57.59	37.56	44.15	44.52	39.05	47.38
1070	57.59	37.56	44.15	44.52	39.05	47.37
1080	57.59	37.56	44.16	44.56	39.05	47.37
1090	57.65	37.59	44.16	44.56	39.06	47.37
1100	57.65	37.59	44.16	44.56	39.06	47.37
1110	57.65	37.59	44.16	44.56	39.06	47.37
1120	57.65	37.59	44.16	44.56	39.06	47.37
1130	57.65	37.59	44.16	44.56	39.06	47.37
1140	57.65	37.59	44.16	44.56	39.06	47.37
1150	57.43	37.59	44.22	44.53	39.04	47.39
1160	57.42	37.59	44.22	44.53	39.04	47.39
1170	57.43	37.58	44.22	44.53	39.04	47.39
1180	57.43	37.58	44.22	44.53	39.04	47.39
1190	57.43	37.58	44.22	44.53	39.04	47.39
1200	57.43	37.58	44.22	44.53	39.04	47.39
1210	57.43	37.58	44.22	44.53	39.05	47.39
1220	57.43	37.58	44.22	44.52	39.05	47.41
1230	57.56	37.58	44.22	44.52	39.05	47.41
1240	57.56	37.58	44.26	44.52	39.05	47.41
1250	57.56	37.58	44.26	44.52	39.09	47.41
1260	57.56	37.59	44.26	44.52	39.09	47.41
1270	57.66	37.59	44.26	44.52	39.09	47.41
1280	57.66	37.61	44.26	44.52	39.09	47.42
1290	57.66	37.61	44.26	44.56	39.09	47.42
1300	57.66	37.61	44.26	44.56	39.09	47.42
1310	57.66	37.61	44.26	44.56	39.11	47.42
1320	57.66	37.62	44.26	44.56	39.11	47.42
1330	57.68	37.62	44.25	44.56	39.11	47.42
1340	57.68	37.62	44.25	44.56	39.11	47.42
1350	57.68	37.62	44.25	44.56	39.11	47.42
1360	57.68	37.62	44.25	44.58	39.11	47.42
1370	57.69	37.62	44.25	44.58	39.11	47.43
1380	57.69	37.62	44.25	44.58	39.13	47.43
1390	57.69	37.62	44.25	44.58	39.13	47.43
1400	57.69	37.62	44.25	44.58	39.13	47.43
1410	57.69	37.62	44.25	44.58	39.13	47.43
1420	57.69	37.62	44.25	44.59	39.13	47.51
1430	57.69	37.62	44.25	44.59	39.13	47.51
1440	57.69	37.62	44.25	44.59	39.13	47.51

## Sheet: Fig.7c
Time (min)	W1(%)	W2(%)	W3(%)	W4(%)	W5(%)	W6(%)
10	9.372	9.372	9.372	9.372	9.372	9.372
20	9.372	9.372	9.372	9.372	9.372	9.372
30	9.372	9.372	9.372	9.372	9.372	9.372
40	9.372	9.372	9.372	9.372	9.372	9.372
50	9.372	9.372	9.372	9.372	9.372	9.372
60	9.372	9.372	14.034	9.372	9.372	9.372
70	9.372	9.372	18.381	9.372	9.372	9.372
80	9.372	9.372	29.763	9.372	9.372	9.372
90	9.372	9.372	33.872	9.372	9.372	9.372
100	13.502	9.372	37.674	9.372	9.372	9.372
110	19.249	10.744	40.966	9.372	9.372	9.372
120	25.556	15.021	44.158	9.372	9.372	9.372
130	29.273	19.821	46.543	11.437	9.372	9.372
140	35.755	26.46	47.667	17.135	9.372	9.372
150	38.562	27.356	48.191	25.283	13.691	9.372
160	41.527	33.41	48.984	34.677	21.132	9.372
170	43.867	36.887	51.376	34.663	28.636	9.372
180	46.152	39.814	54.376	35.901	30.75	9.372
190	48.904	43.246	57.376	37.726	32.379	10.695
200	51.692	45.022	57.411	39.094	34.927	19.242
210	54.678	47.159	57.411	41.927	38.318	28.251
220	58.049	50.571	57.411	43.047	40.482	34.292
230	60.742	53.459	57.411	46.405	41.778	36.644
240	62.951	53.591	57.411	49.825	42.61	38.301
250	62.959	53.668	57.411	50.793	46.193	40.931
260	63.007	53.668	57.411	53.455	48.8	41.783
270	63.007	53.668	57.418	54.799	50.812	44.459
280	63.007	53.668	57.418	56.299	53.076	45.331
290	62.888	53.668	57.418	57.823	53.7	46.179
300	62.888	53.668	57.418	58.339	54.196	47.089
310	62.874	53.619	57.418	58.495	54.196	49.649
320	62.874	53.619	57.418	58.488	54.217	51.416
330	62.874	53.619	57.418	58.488	54.217	52.612
340	62.874	53.619	57.418	58.488	54.217	53.736
350	62.874	53.619	57.418	58.488	54.217	53.979
360	62.874	53.598	57.397	58.488	54.217	53.987
370	62.874	53.598	57.397	58.488	54.217	53.987
380	62.566	53.598	57.397	58.509	54.224	53.987
390	62.566	53.598	57.397	58.509	54.224	53.987
400	62.566	53.591	57.397	58.509	54.224	53.987
410	62.566	53.591	57.397	58.509	54.224	53.987
420	62.566	53.591	57.397	58.509	54.224	53.994
430	62.566	53.591	57.397	58.509	54.224	53.994
440	62.552	53.591	57.397	58.509	54.231	53.994
450	62.552	53.591	57.397	58.509	54.231	53.994
460	62.552	53.591	57.397	58.509	54.231	53.994
470	62.552	53.591	57.397	58.509	54.231	53.994
480	62.552	53.577	57.397	58.509	54.231	53.994
490	62.552	53.577	57.397	58.509	54.231	53.994
500	62.552	53.577	57.397	58.509	54.245	54.008
510	62.552	53.577	57.411	58.509	54.245	54.008
520	62.433	53.577	57.411	58.488	54.245	54.008
530	62.433	53.577	57.411	58.488	54.245	54.008
540	62.433	53.577	57.411	58.488	54.245	54.008
550	62.412	53.577	57.411	58.488	54.245	54.008
560	62.412	53.584	57.411	58.467	54.259	54.008
570	62.412	53.584	57.411	58.467	54.259	54.008
580	62.412	53.584	57.411	58.467	54.259	54.008
590	62.412	53.584	57.516	58.467	54.259	54.008
600	62.412	53.584	57.516	58.467	54.259	54.008
610	62.412	53.591	57.516	58.467	54.259	54.001
620	62.412	53.591	57.516	58.467	54.259	54.001
630	62.412	53.591	57.516	58.467	54.259	54.001
640	62.531	53.591	57.516	58.467	54.266	54.001
650	62.531	53.591	57.516	58.467	54.266	54.001
660	62.531	53.591	57.523	58.467	54.266	54.022
670	62.531	53.591	57.523	58.467	54.266	54.022
680	62.531	53.591	57.523	58.474	54.266	54.022
690	62.552	53.591	57.523	58.474	54.266	54.022
700	62.552	53.654	57.523	58.474	54.266	54.022
710	62.552	53.654	57.523	58.474	54.294	54.022
720	62.552	53.654	57.523	58.474	54.294	54.022
730	62.552	53.654	57.516	58.474	54.294	54.029
740	62.552	53.654	57.516	58.474	54.294	54.029
750	62.552	53.654	57.516	58.481	54.294	54.029
760	62.552	53.654	57.516	58.481	54.294	54.029
770	62.552	53.654	57.516	58.481	54.294	54.029
780	62.552	53.654	57.516	58.481	54.315	54.029
790	62.552	53.654	57.516	58.481	54.315	54.022
800	62.552	53.654	57.516	58.481	54.315	54.022
810	62.594	53.661	57.516	58.467	54.315	54.022
820	62.594	53.661	57.516	58.467	54.315	54.022
830	62.594	53.661	57.537	58.467	54.315	54.022
840	62.594	53.668	57.537	58.467	54.315	54.022
850	62.594	53.668	57.537	58.467	54.315	54.022
860	62.594	53.668	57.537	58.467	54.315	54.022
870	62.594	53.668	57.537	58.467	54.315	54.015
880	62.594	53.668	57.537	58.46	54.315	54.015
890	62.643	53.668	57.544	58.46	54.322	54.015
900	62.853	53.668	57.544	58.46	54.322	54.015
910	62.853	53.668	57.544	58.46	54.322	54.015
920	62.853	53.668	57.544	58.46	54.322	54.015
930	62.853	53.668	57.544	58.46	54.322	54.015
940	62.895	53.689	57.544	58.488	54.322	54.015
950	62.895	53.689	57.544	58.488	54.308	54.029
960	62.895	53.689	57.586	58.488	54.308	54.029
970	62.895	53.689	57.586	58.488	54.308	54.029
980	62.895	53.689	57.586	58.488	54.308	54.029
990	62.895	53.689	57.586	58.488	54.308	54.029
1000	62.741	53.689	57.586	58.488	54.308	54.029
1010	62.734	53.689	57.586	58.467	54.315	54.029
1020	62.741	53.682	57.59	58.467	54.315	54.043
1030	62.741	53.682	57.59	58.467	54.315	54.043
1040	62.741	53.682	57.59	58.467	54.315	54.043
1050	62.741	53.682	57.618	58.467	54.343	54.043
1060	62.741	53.682	57.618	58.467	54.343	54.043
1070	62.741	53.682	57.618	58.467	54.343	54.047
1080	62.832	53.682	57.618	58.46	54.343	54.054
1090	62.832	53.682	57.618	58.46	54.343	54.054
1100	62.832	53.682	57.618	58.46	54.343	54.054
1110	62.832	53.689	57.618	58.46	54.357	54.054
1120	62.902	53.689	57.618	58.46	54.357	54.054
1130	62.902	53.703	57.626	58.46	54.357	54.054
1140	62.902	53.703	57.619	58.46	54.357	54.054
1150	62.902	53.703	57.619	58.488	54.361	54.054
1160	62.902	53.703	57.619	58.488	54.361	54.054
1170	62.902	53.71	57.619	58.488	54.361	54.065
1180	62.916	53.71	57.619	58.492	54.375	54.065
1190	62.916	53.71	57.619	58.492	54.375	54.065
1200	62.916	53.71	57.619	58.492	54.375	54.065
1210	62.916	53.71	57.619	58.492	54.375	54.065
1220	62.923	53.71	57.619	58.506	54.375	54.121
1230	62.923	53.71	57.619	58.506	54.375	54.121
1240	62.923	53.71	57.619	58.506	54.375	54.121
1250	62.923	53.71	57.619	58.506	54.375	54.121
1260	62.923	53.71	57.619	58.506	54.375	54.121
1270	62.923	53.71	57.619	58.506	54.375	54.121
1280	62.923	53.71	57.619	58.513	54.375	54.121
1290	62.923	53.71	57.619	58.513	54.375	54.121
1300	62.923	53.71	57.619	58.513	54.375	54.121
1310	62.923	53.71	57.619	58.513	54.375	54.121
1320	62.923	53.71	57.619	58.513	54.375	54.121
1330	62.923	53.71	57.619	58.513	54.375	54.121
1340	62.923	53.71	57.619	58.513	54.375	54.121
1350	62.923	53.71	57.619	58.513	54.375	54.121
1360	62.923	53.71	57.619	58.513	54.375	54.121
1370	62.923	53.71	57.619	58.513	54.375	54.121
1380	62.923	53.71	57.619	58.513	54.375	54.121
1390	62.923	53.71	57.619	58.513	54.375	54.121
1400	62.923	53.71	57.619	58.513	54.375	54.121
1410	62.923	53.71	57.619	58.513	54.375	54.121
1420	62.923	53.71	57.619	58.513	54.375	54.121
1430	62.923	53.71	57.619	58.513	54.375	54.121
1440	62.923	53.71	57.619	58.513	54.375	54.121

## Sheet: Fig.7d
Time (min)	W1(%)	W2(%)	W3(%)	W4(%)	W5(%)	W6(%)
10	8.52	8.52	8.52	8.52	8.52	8.52
20	8.52	8.52	8.52	8.52	8.52	8.52
30	8.52	8.52	9.048	8.52	8.52	8.52
40	8.52	8.52	12.936	8.52	8.52	8.52
50	8.52	8.52	15.46	8.52	8.52	8.52
60	10.068	8.52	19.456	8.52	8.52	8.52
70	12.52	8.52	27.376	8.52	8.52	8.52
80	14.624	10.292	28.48	8.52	8.52	8.52
90	16.572	17.748	28.646	8.52	8.52	8.52
100	16.78	23.722	28.874	8.52	8.52	8.52
110	18.02	26.48	29.754	11.652	8.52	8.52
120	26.058	27.976	31.35	13.256	8.52	8.52
130	34.306	29.578	31.36	15.024	8.52	8.52
140	39.24	30.306	31.436	16.928	10.528	8.52
150	45.668	31.58	31.488	16.932	12.944	8.52
160	47.512	33.116	31.734	16.94	15.74	8.52
170	47.922	33.708	31.72	16.972	19.078	8.52
180	48.064	33.838	31.808	17.462	26.492	11.12
190	48.1	34.11	31.928	22.892	31.294	13.776
200	48.064	35.556	31.99	32.38	38.696	16.16
210	48.094	35.928	32.114	37.334	40.62	22.4
220	48.182	35.952	32.126	38.178	40.648	32.374
230	48.266	35.91	32.126	38.236	40.634	39.914
240	48.602	36.126	32.16	38.258	40.774	45.182
250	48.844	36.136	32.172	38.286	40.762	47.384
260	49.108	36.454	32.202	38.31	40.894	47.396
270	49.078	36.454	32.202	38.314	41.022	47.464
280	49.09	36.454	32.206	38.318	41.026	47.48
290	49.098	36.604	32.212	38.33	41.106	47.506
300	49.114	36.608	32.212	38.422	41.106	47.546
310	49.322	36.612	32.212	38.434	41.106	47.55
320	49.738	36.768	32.216	38.438	41.138	47.59
330	49.282	36.768	32.222	38.438	41.154	47.672
340	49.222	36.768	32.222	38.454	41.214	47.94
350	49.502	36.772	32.226	38.466	41.23	48.34
360	49.33	36.856	32.238	38.498	41.238	48.728
370	49.29	36.86	32.238	38.51	41.514	49.428
380	49.17	36.868	32.242	38.514	41.988	49.972
390	49.194	36.868	32.242	38.538	41.996	50.352
400	49.398	36.982	32.246	38.55	41.88	50.538
410	49.238	36.93	32.252	38.616	41.96	51.282
420	49.058	36.774	32.252	38.616	41.964	51.194
430	49.232	36.71	32.256	38.616	41.97	51.126
440	49.152	36.722	32.256	38.616	41.974	51.13
450	49.088	36.826	32.244	38.62	41.974	51.188
460	49.148	36.894	32.244	38.626	41.962	51.188
470	49.018	36.97	32.244	38.63	41.926	51.182
480	49.198	37.006	32.248	38.634	41.926	51.182
490	49.018	37.042	32.248	38.634	41.934	51.182
500	49.122	37.316	32.254	38.644	41.946	51.176
510	48.962	37.37	32.254	38.65	41.946	51.158
520	49.192	37.378	32.254	38.656	41.954	51.228
530	49.152	37.44	32.258	38.66	41.954	51.21
540	49.3	37.518	32.262	38.66	41.954	51.21
550	49.426	37.536	32.266	38.66	41.962	51.21
560	49.232	37.556	32.266	38.666	41.966	51.21
570	49.224	37.592	32.266	38.67	41.97	51.216
580	49.4	37.794	32.27	38.686	41.974	51.216
590	49.592	37.864	32.27	38.686	41.982	51.216
600	49.46	37.886	32.276	38.706	41.982	51.216
610	49.424	37.932	32.276	38.75	41.986	51.216
620	49.576	38.03	32.276	38.768	41.986	51.204
630	49.416	38.036	32.276	38.782	41.992	51.254
640	50.06	38.092	32.282	38.798	42	51.254
650	50.154	38.214	32.286	38.808	42.004	51.254
660	50.392	38.346	32.286	38.824	42.016	51.254
670	50.502	38.352	32.286	38.838	42.024	51.254
680	50.448	38.382	32.292	38.854	42.024	51.248
690	50.34	38.422	32.292	38.858	42.028	51.266
700	50.556	38.428	32.296	38.866	42.038	51.266
710	50.478	38.44	32.296	38.87	42.038	51.266
720	50.384	38.47	32.3	38.894	42.042	51.266
730	50.436	38.504	32.3	38.906	42.042	51.286
740	50.402	38.516	32.3	38.918	42.042	51.286
750	50.574	38.516	32.3	38.942	42.042	51.298
760	50.882	38.588	32.294	38.958	42.046	51.292
770	50.72	38.658	32.298	38.966	41.73	51.292
780	50.888	38.806	32.298	39.004	41.742	51.292
790	50.658	38.824	32.298	39.012	41.762	51.292
800	50.958	38.86	32.298	39.028	41.746	51.304
810	50.988	38.962	32.304	39.042	41.75	51.28
820	50.992	38.962	32.304	39.054	41.746	51.28
830	51.022	38.962	32.304	39.09	41.722	51.28
840	50.946	39.39	32.304	39.09	41.722	51.28
850	51.152	39.39	32.308	39.118	41.722	51.28
860	51.12	39.398	32.312	39.134	41.722	51.272
870	51.298	39.458	32.312	39.134	41.722	51.272
880	51.37	39.462	32.312	39.154	41.722	51.278
890	51.266	39.5	32.306	39.158	41.742	51.278
900	51.168	39.508	32.31	39.198	41.72	51.278
910	51.144	39.524	32.31	39.202	41.72	51.278
920	51.162	39.536	32.31	39.206	41.72	51.278
930	51.56	39.552	32.31	39.21	41.72	51.278
940	51.548	39.588	32.314	39.226	41.72	51.266
950	50.842	39.588	32.314	39.238	41.768	51.266
960	50.668	39.656	32.318	39.268	41.744	51.266
970	50.538	39.664	32.318	39.272	41.744	51.266
980	50.142	39.668	32.316	39.288	41.75	51.272
990	50.124	39.674	32.316	39.308	41.75	51.272
1000	50.22	39.742	32.316	39.316	41.75	51.268
1010	50.352	39.758	32.316	39.344	41.75	51.288
1020	50.372	39.766	32.32	39.344	41.738	51.288
1030	50.38	39.882	32.32	39.36	41.742	51.288
1040	50.392	39.962	32.32	39.52	41.742	51.288
1050	50.436	40.126	32.32	39.716	41.742	51.288
1060	50.484	40.154	32.32	39.816	41.742	51.288
1070	50.492	40.198	32.32	39.836	41.742	51.288
1080	50.65	40.35	32.324	39.854	41.742	51.288
1090	50.662	40.602	32.328	39.866	41.77	51.288
1100	50.666	40.678	32.334	39.878	41.766	51.308
1110	50.69	40.678	32.334	39.942	41.746	51.308
1120	50.73	40.794	32.338	39.962	41.752	51.308
1130	50.75	40.874	32.342	40.034	41.752	51.308
1140	50.964	40.886	32.362	40.134	41.752	51.308
1150	51.004	40.922	32.362	40.146	41.752	51.308
1160	51.02	40.982	32.362	40.27	41.752	51.308
1170	51.036	40.99	32.366	40.294	41.752	51.308
1180	51.044	40.994	32.366	40.512	41.752	51.308
1190	51.192	41.062	32.366	40.654	41.776	51.308
1200	51.808	41.066	32.366	40.838	41.776	51.312
1210	52.12	41.102	32.366	40.894	41.776	51.31
1220	52.124	41.174	32.37	40.978	41.776	51.31
1230	52.14	41.202	32.37	40.978	41.736	51.31
1240	52.14	41.208	32.37	40.978	41.78	51.31
1250	52.148	41.208	32.376	40.978	41.78	51.31
1260	52.22	41.212	32.376	40.982	41.78	51.31
1270	52.224	41.212	32.38	40.982	41.774	51.314
1280	52.236	41.212	32.384	40.982	41.774	51.314
1290	52.24	41.212	32.384	40.98	41.774	51.314
1300	52.244	41.212	32.392	40.98	41.77	51.314
1310	52.248	41.212	32.392	40.98	41.77	51.314
1320	52.336	41.216	32.392	40.984	41.77	51.314
1330	52.352	41.216	32.392	40.984	41.77	51.314
1340	52.356	41.216	32.392	40.988	41.77	51.32
1350	52.36	41.216	32.392	40.988	41.77	51.32
1360	52.36	41.216	32.396	40.988	41.77	51.32
1370	52.376	41.216	32.396	40.988	41.77	51.32
1380	52.38	41.216	32.396	40.988	41.77	51.324
1390	52.38	41.22	32.396	40.988	41.774	51.324
1400	52.384	41.22	32.396	40.988	41.774	51.324
1410	52.388	41.22	32.396	40.988	41.774	51.324
1420	52.388	41.22	32.396	40.988	41.774	51.324
1430	52.388	41.22	32.396	40.988	41.786	51.324
1440	52.388	41.22	32.396	40.994	41.786	51.33

## Sheet: Fig.7e
Time (min)	W1(%)	W2(%)	W3(%)	W4(%)	W5(%)	W6(%)
10	8.52	8.52	8.52	8.52	8.52	8.52
20	8.52	8.52	8.52	8.52	8.52	8.52
30	8.52	8.52	8.52	8.52	8.52	8.52
40	8.52	8.52	8.52	8.52	8.52	8.52
50	8.52	8.52	8.52	8.52	8.52	8.52
60	8.52	8.52	18.93	8.52	8.52	8.52
70	8.52	8.52	35.9	8.52	8.52	8.52
80	8.52	8.52	37.27	8.52	8.52	8.52
90	8.52	16.34	37.65	8.52	8.52	8.52
100	8.52	23.13	38.18	8.52	8.52	8.52
110	10.48	27.72	40.22	8.52	8.52	8.52
120	23.73	30.06	43.67	8.52	8.52	8.52
130	37.39	32.65	43.62	8.52	8.52	8.52
140	45.58	33.85	43.62	8.52	8.52	8.52
150	56.28	35.82	43.62	8.52	8.52	8.52
160	59.34	38.34	43.64	8.52	8.52	8.52
170	60.03	39.22	43.62	8.52	11.03	8.52
180	60.26	39.27	43.65	9.33	22.54	8.52
190	60.32	39.41	43.65	18.38	30.53	8.52
200	60.26	41.56	43.64	34.18	42.84	8.52
210	60.31	42.14	43.64	42.39	46.04	15.84
220	60.43	42.18	43.67	43.75	46.04	32.45
230	60.53	42.11	43.67	43.82	46.03	44.83
240	61.09	42.47	43.74	43.81	46.05	53.29
250	61.48	42.48	43.76	43.81	46.01	56.96
260	61.92	43.01	43.83	43.81	46.01	56.96
270	61.85	43.01	43.83	43.81	46.01	56.96
280	61.85	43.01	43.83	43.81	46.01	56.96
290	61.85	43.26	43.85	43.81	46.11	57.01
300	61.85	43.26	43.85	43.83	46.11	57.01
310	61.85	43.26	43.85	43.83	46.11	57.01
320	61.85	43.52	43.85	43.83	46.11	57.01
330	61.85	43.52	43.86	43.83	46.11	57.06
340	61.85	43.52	43.86	43.83	46.15	57.06
350	61.85	43.52	43.86	43.85	46.15	57.06
360	61.85	43.66	43.89	43.85	46.15	57.06
370	61.65	43.66	43.89	43.85	46.15	57.1
380	61.65	43.66	43.89	43.85	46.16	57.1
390	61.65	43.66	43.89	43.85	46.16	57.1
400	61.65	43.85	43.89	43.85	46.16	57.11
410	61.65	43.85	43.9	43.86	46.16	57.11
420	61.65	43.85	43.9	43.86	46.16	57.11
430	61.62	43.85	43.9	43.86	46.17	57.11
440	61.62	43.85	43.9	43.86	46.17	57.11
450	61.62	43.95	43.88	43.86	46.17	57.12
460	61.62	43.95	43.88	43.87	46.17	57.12
470	61.57	43.95	43.88	43.87	46.11	57.11
480	61.57	43.95	43.88	43.87	46.11	57.11
490	61.57	43.95	43.88	43.87	46.11	57.11
500	61.49	44.3	43.89	43.88	46.13	57.1
510	61.49	44.33	43.89	43.89	46.13	57.07
520	61.5	44.33	43.89	43.9	46.13	57.1
530	61.5	44.4	43.89	43.9	46.13	57.07
540	61.52	44.43	43.89	43.9	46.13	57.07
550	61.69	44.46	43.89	43.9	46.13	57.07
560	61.7	44.48	43.89	43.91	46.13	57.07
570	61.82	44.5	43.89	43.91	46.13	57.08
580	61.86	44.65	43.89	43.93	46.13	57.08
590	61.92	44.76	43.89	43.93	46.13	57.08
600	61.94	44.77	43.9	43.93	46.13	57.08
610	61.96	44.8	43.9	43.93	46.13	57.08
620	62	44.91	43.9	43.94	46.13	57.06
630	62.02	44.92	43.9	43.95	46.14	57.05
640	62.16	44.98	43.92	43.97	46.14	57.05
650	62.31	45.15	43.92	43.98	46.14	57.05
660	62.62	45.37	43.92	43.98	46.14	57.05
670	62.81	45.38	43.92	43.99	46.14	57.05
680	62.9	45.43	43.93	43.99	46.14	57.04
690	62.94	45.49	43.93	43.99	46.14	57.07
700	62.98	45.5	43.93	43.99	46.15	57.07
710	63.05	45.52	43.93	43.99	46.15	57.07
720	63.06	45.57	43.93	43.99	46.15	57.07
730	63.1	45.62	43.93	44.01	46.15	57.07
740	63.15	45.64	43.93	44.01	46.15	57.07
750	63.17	45.64	43.93	44.01	46.15	57.09
760	63.41	45.76	43.92	44.01	46.15	57.08
770	63.5	45.87	43.92	44.01	46.15	57.08
780	63.56	46.11	43.92	44.06	46.15	57.08
790	63.65	46.14	43.92	44.06	46.15	57.08
800	63.67	46.2	43.92	44.06	46.15	57.08
810	63.8	46.37	43.93	44.07	46.11	57.04
820	63.82	46.37	43.93	44.07	46.13	57.04
830	64.07	46.37	43.93	44.07	46.13	57.04
840	64.09	46.37	43.93	44.07	46.13	57.04
850	64.14	46.37	43.93	44.07	46.13	57.04
860	64.18	46.37	43.93	44.07	46.13	57.04
870	64.19	46.37	43.93	44.07	46.13	57.04
880	64.43	46.37	43.93	44.09	46.13	57.05
890	64.43	46.38	43.92	44.09	46.13	57.05
900	64.46	46.38	43.92	44.09	46.14	57.05
910	64.46	46.38	43.92	44.09	46.14	57.05
920	64.49	46.38	43.92	44.09	46.14	57.05
930	64.54	46.38	43.92	44.09	46.14	57.05
940	64.54	46.38	43.92	44.09	46.14	57.05
950	63.95	46.38	43.92	44.09	46.14	57.05
960	63.26	46.38	43.92	44.1	46.14	57.05
970	62.87	46.38	43.92	44.1	46.14	57.05
980	62.29	46.38	43.9	44.1	46.15	57.06
990	62.3	46.39	43.9	44.12	46.15	57.06
1000	62.46	46.39	43.9	44.12	46.15	57.06
1010	62.46	46.39	43.9	44.12	46.15	57.06
1020	62.46	46.39	43.9	44.12	46.15	57.06
1030	62.46	46.39	43.9	44.12	46.15	57.06
1040	62.46	46.39	43.9	44.12	46.15	57.06
1050	62.46	46.39	43.9	44.12	46.15	57.06
1060	62.46	46.39	43.9	44.12	46.15	57.06
1070	62.46	46.39	43.9	44.12	46.15	57.06
1080	62.69	46.39	43.9	44.11	46.15	57.06
1090	62.69	46.39	43.9	44.11	46.15	57.06
1100	62.69	46.39	43.92	44.11	46.15	57.08
1110	62.69	46.39	43.92	44.11	46.15	57.08
1120	62.69	46.41	43.92	44.11	46.16	57.08
1130	62.69	46.41	43.92	44.11	46.16	57.08
1140	63.02	46.41	43.92	44.11	46.16	57.08
1150	63.02	46.41	43.92	44.11	46.16	57.08
1160	63.02	46.41	43.92	44.11	46.16	57.08
1170	63.02	46.41	43.92	44.11	46.16	57.08
1180	63.02	46.41	43.92	44.12	46.16	57.08
1190	63.02	46.41	43.92	44.13	46.16	57.08
1200	63.16	46.41	43.92	44.13	46.16	57.08
1210	63.16	46.41	43.92	44.13	46.16	57.09
1220	63.16	46.41	43.92	44.13	46.16	57.09
1230	63.16	46.41	43.92	44.13	46.16	57.09
1240	63.16	46.42	43.92	44.13	46.16	57.09
1250	63.16	46.42	43.93	44.13	46.16	57.09
1260	63.28	46.42	43.93	44.13	46.16	57.09
1270	63.28	46.42	43.93	44.13	46.15	57.09
1280	63.28	46.42	43.93	44.13	46.15	57.09
1290	63.28	46.42	43.93	44.12	46.15	57.09
1300	63.28	46.42	43.93	44.12	46.15	57.09
1310	63.28	46.42	43.93	44.12	46.15	57.09
1320	63.42	46.42	43.93	44.12	46.15	57.09
1330	63.42	46.42	43.93	44.12	46.15	57.09
1340	63.42	46.42	43.93	44.12	46.15	57.1
1350	63.42	46.42	43.93	44.12	46.15	57.1
1360	63.42	46.42	43.93	44.12	46.15	57.1
1370	63.44	46.42	43.93	44.12	46.15	57.1
1380	63.44	46.42	43.93	44.12	46.15	57.1
1390	63.44	46.42	43.93	44.12	46.15	57.1
1400	63.44	46.42	43.93	44.12	46.15	57.1
1410	63.44	46.42	43.93	44.12	46.15	57.1
1420	63.44	46.42	43.93	44.12	46.15	57.1
1430	63.44	46.42	43.93	44.12	46.15	57.1
1440	63.44	46.42	43.93	44.13	46.15	57.11

## Sheet: Fig.7f
Time (min)	W1(%)	W2(%)	W3(%)	W4(%)	W5(%)	W6(%)
10	8.52	8.52	8.52	8.52	8.52	8.52
20	8.52	8.52	8.52	8.52	8.52	8.52
30	8.52	8.52	8.52	8.52	8.52	8.52
40	8.52	8.52	8.52	8.52	8.52	8.52
50	8.52	8.52	8.52	8.52	8.52	8.52
60	8.52	8.52	8.52	8.52	8.52	8.52
70	8.52	8.52	8.52	8.52	8.52	8.52
80	8.52	8.52	8.52	8.52	8.52	8.52
90	8.52	8.52	8.52	8.52	8.52	8.52
100	8.52	8.52	10.06	8.52	8.52	8.52
110	8.52	8.52	11.49	8.52	8.52	8.52
120	8.52	8.52	12.07	8.52	8.52	8.52
130	8.52	12.26	17.5	8.52	8.52	8.52
140	8.52	14.28	19.01	8.52	8.52	8.52
150	8.52	16.52	21.53	8.52	8.52	8.52
160	13.55	18.32	21.73	8.52	8.52	8.52
170	16.02	20.42	22.84	8.52	8.52	8.52
180	18.6	22.45	25.73	8.52	8.52	8.52
190	21.57	24.58	27	8.52	8.52	8.52
200	24.38	26.75	27.33	8.52	8.52	8.52
210	26.33	28.34	29.82	8.52	8.52	8.52
220	29.3	30.55	30.3	11.65	8.52	8.52
230	32.44	32.59	33.71	13.85	8.52	8.52
240	34.91	33.98	34.03	16.23	8.52	8.52
250	37.71	36.85	34.45	19.65	10.26	8.52
260	40.37	38.75	35.52	21.36	12.89	8.52
270	43.88	40.44	39.62	23.65	14.77	8.52
280	45.47	42.56	42.43	26.75	16.59	8.52
290	49.67	44.74	42.66	29.55	19.26	8.52
300	51.99	47	42.67	31.56	22.92	11.7
310	55.33	48.88	42.72	33.89	25.46	11.7
320	57.66	52.36	43.67	37.98	27.93	11.7
330	60.55	55.46	44.47	39.88	30.23	16.45
340	63.53	58.51	44.98	41.87	33.34	19.31
350	66.13	60.89	45.6	44.22	36.58	21.13
360	67.42	63.15	66.58	46.53	38.66	24.1
370	69.9	66.12	66.58	48.95	39.55	25.99
380	71.84	68.11	66.58	50.65	41.86	28.76
390	73.07	68.44	66.58	53.09	43.56	31.62
400	73.1	68.44	66.58	55.64	45.88	34.39
410	73.26	68.44	66.58	59	47.95	36.73
420	73.26	68.44	66.58	62.75	49.66	39.56
430	73.26	68.44	66.58	66.56	52.13	42.32
440	73.26	68.44	66.58	67.85	53.96	45.32
450	73.26	68.44	66.58	68.24	56.25	47.94
460	73.26	68.44	66.58	68.24	58.99	50.99
470	73.26	68.44	66.58	68.24	62.11	53.64
480	73.26	68.44	66.58	68.24	64.65	56.19
490	73.26	68.44	66.58	68.24	66.21	59.36
500	73.26	68.44	66.58	68.24	67.45	61.82
510	73.26	68.44	66.58	68.24	67.45	63.26
520	73.26	68.44	66.58	68.24	67.45	63.97
530	73.26	68.44	66.58	68.24	67.45	66.5
540	73.26	68.44	66.58	68.24	67.45	66.9
550	73.26	68.44	66.58	68.24	67.45	67.76
560	73.26	68.44	66.58	68.24	67.45	67.78
570	73.26	68.44	66.58	68.24	67.45	67.78
580	73.26	68.44	66.58	68.24	67.45	67.78
590	73.26	68.44	66.58	68.24	67.45	67.78
600	73.26	68.44	66.58	68.24	67.45	67.78
610	73.26	68.44	66.58	68.24	67.45	67.78
620	73.26	68.44	66.58	68.24	67.45	67.78
630	73.26	68.44	66.58	68.24	67.45	67.78
640	73.26	68.44	66.58	68.24	67.45	67.78
650	73.26	68.44	66.58	68.24	67.45	67.78
660	73.26	68.44	66.58	68.24	67.45	67.78
670	73.26	68.44	66.58	68.24	67.45	67.78
680	73.26	68.44	66.58	68.24	67.45	67.78
690	73.26	68.44	66.58	68.24	67.45	67.78
700	73.26	68.44	66.58	68.24	67.45	67.78
710	73.26	68.44	66.58	68.24	67.45	67.78
720	73.26	68.44	66.58	68.24	67.45	67.78
730	73.26	68.44	66.58	68.24	67.45	67.78
740	73.26	68.44	66.58	68.24	67.45	67.78
750	73.26	68.44	66.58	68.24	67.45	67.78
760	73.26	68.44	66.58	68.24	67.45	67.78
770	73.26	68.44	66.58	68.24	67.45	67.78
780	73.26	68.44	66.58	68.24	67.45	67.78
790	73.26	68.44	66.58	68.24	67.45	67.78
800	73.26	68.44	66.58	68.24	67.45	67.78
810	73.26	68.44	66.58	68.24	67.45	67.78
820	73.26	68.44	66.58	68.24	67.45	67.78
830	73.26	68.44	66.58	68.24	67.45	67.78
840	73.26	68.44	66.58	68.24	67.45	67.78
850	73.26	68.44	66.58	68.24	67.45	67.78
860	73.26	68.44	66.58	68.24	67.45	67.78
870	73.26	68.44	66.58	68.24	67.45	67.78
880	73.26	68.44	66.58	68.24	67.45	67.78
890	73.26	68.44	66.58	68.24	67.45	67.78
900	73.26	68.44	66.58	68.24	67.45	67.78
910	73.26	68.44	66.58	68.24	67.45	67.78
920	73.26	68.44	66.58	68.24	67.45	67.78
930	73.26	68.44	66.58	68.24	67.45	67.78
940	73.26	68.44	66.58	68.24	67.45	67.78
950	73.26	68.44	66.58	68.24	67.45	67.78
960	73.26	68.44	66.58	68.24	67.45	67.78
970	73.26	68.44	66.58	68.24	67.45	67.78
980	73.26	68.44	66.58	68.24	67.45	67.78
990	73.26	68.44	66.58	68.24	67.45	67.78
1000	73.26	68.44	66.58	68.24	67.45	67.78
1010	73.26	68.44	66.58	68.24	67.45	67.78
1020	73.26	68.44	66.58	68.24	67.45	67.78
1030	73.26	68.44	66.58	68.24	67.45	67.78
1040	73.26	68.44	66.58	68.24	67.45	67.78
1050	73.26	68.44	66.58	68.24	67.45	67.78
1060	73.26	68.44	66.58	68.24	67.45	67.78
1070	73.26	68.44	66.58	68.24	67.45	67.78
1080	73.26	68.44	66.58	68.24	67.45	67.78
1090	73.26	68.44	66.58	68.24	67.45	67.78
1100	73.26	68.44	66.58	68.24	67.45	67.78
1110	73.26	68.44	66.58	68.24	67.45	67.78
1120	73.26	68.44	66.58	68.24	67.45	67.78
1130	73.26	68.44	66.58	68.24	67.45	67.78
1140	73.26	68.44	66.58	68.24	67.45	67.78
1150	73.26	68.44	66.58	68.24	67.45	67.78
1160	73.26	68.44	66.58	68.24	67.45	67.78
1170	73.26	68.44	66.58	68.24	67.45	67.78
1180	73.26	68.44	66.58	68.24	67.45	67.78
1190	73.26	68.44	66.58	68.24	67.45	67.78
1200	73.26	68.44	66.58	68.24	67.45	67.78
1210	73.26	68.44	66.59	68.24	67.45	67.78
1220	73.26	68.44	66.59	68.24	67.45	67.78
1230	73.26	68.44	66.59	68.24	67.45	67.78
1240	73.26	68.44	66.59	68.24	67.45	67.78
1250	73.26	68.44	66.59	68.24	67.45	67.78
1260	73.26	68.44	66.59	68.24	67.45	67.78
1270	73.26	68.44	66.59	68.24	67.45	67.8
1280	73.26	68.44	66.59	68.24	67.45	67.8
1290	73.26	68.44	66.59	68.24	67.45	67.8
1300	73.26	68.44	66.59	68.24	67.45	67.8
1310	73.26	68.44	66.59	68.24	67.45	67.8
1320	73.26	68.44	66.61	68.25	67.45	67.8
1330	73.26	68.44	66.61	68.25	67.45	67.8
1340	73.26	68.44	66.61	68.25	67.45	67.8
1350	73.26	68.44	66.61	68.25	67.46	67.8
1360	73.26	68.44	66.61	68.25	67.46	67.8
1370	73.26	68.44	66.61	68.25	67.46	67.81
1380	73.26	68.44	66.61	68.25	67.46	67.81
1390	73.26	68.44	66.61	68.25	67.46	67.81
1400	73.26	68.44	66.61	68.25	67.46	67.81
1410	73.26	68.44	66.61	68.25	67.46	67.81
1420	73.26	68.44	66.61	68.25	67.46	67.81
1430	73.26	68.44	66.61	68.25	67.46	67.81
1440	73.26	68.44	66.61	68.25	67.46	67.81

## Sheet: Fig.9a
Time (min)	E1(kPa)	E2(kPa)	E3(kPa)	E4(kPa)	E5(kPa)	E6(kPa)
10	0.01	0.41	0.21	0.01	0.11	0.02
20	0.03	0.63	0.31	0.03	0.23	0.04
30	0.05	0.96	0.42	0.05	0.43	0.05
40	0.07	1.35	0.54	0.07	0.49	0.06
50	0.09	1.67	0.64	0.09	0.58	0.07
60	0.11	1.96	0.77	0.09	0.64	0.08
70	0.16	2.23	0.86	0.09	0.76	0.09
80	0.21	2.52	1.02	0.11	0.84	0.1
90	0.57	2.54	1.26	0.58	1.56	0.16
100	0.86	2.59	1.36	0.92	1.93	0.53
110	0.86	2.6	1.41	1.03	2.2	1
120	0.88	2.62	1.53	1.06	2.25	1.4
130	0.94	2.66	1.55	1.08	2.28	1.53
140	1.06	2.69	1.58	1.12	2.56	2.43
150	1.15	2.71	1.61	1.22	2.78	3.18
160	1.18	2.72	1.62	1.25	2.91	3.3
170	1.21	2.73	1.65	1.51	2.93	3.56
180	1.23	2.76	1.78	1.54	2.96	4.22
190	1.49	2.79	1.87	1.61	2.99	4.37
200	1.53	2.81	1.88	1.61	3.11	4.49
210	1.57	2.91	1.9	1.63	3.23	4.61
220	1.62	2.93	1.95	1.73	3.33	5.18
230	1.65	2.94	2	1.86	3.47	5.19
240	1.66	2.96	2.04	1.89	3.48	5.49
250	1.7	2.96	2.05	1.91	3.54	5.52
260	1.71	2.98	2.05	1.95	3.62	5.73
270	1.77	2.99	2.08	2.19	3.7	5.84
280	1.84	3.08	2.09	2.33	3.73	5.86
290	1.89	3.1	2.1	2.38	4.26	6.11
300	2.05	3.19	2.11	2.43	4.56	6.26
310	2.13	3.19	2.13	2.51	4.86	6.33
320	2.23	3.21	2.19	2.84	5.09	6.42
330	2.25	3.22	2.2	2.91	5.1	6.57
340	2.28	3.23	2.24	2.95	5.34	6.61
350	2.32	3.24	2.26	3.02	5.35	6.62
360	2.32	3.29	2.4	3.21	5.62	6.92
370	2.36	3.31	2.4	3.28	5.62	7.01
380	2.35	3.31	2.44	3.3	5.62	7.07
390	2.36	3.35	2.48	3.45	5.62	7.14
400	2.35	3.35	2.5	3.57	6.1	7.58
410	2.36	3.35	2.52	3.6	6.13	7.78
420	2.37	3.35	2.56	3.8	6.15	7.79
430	2.37	3.36	2.57	3.86	6.54	7.91
440	2.35	3.37	2.58	3.93	6.99	7.91
450	2.37	3.37	2.58	3.95	7.13	8.12
460	2.35	3.37	2.54	3.95	7.26	8.18
470	2.36	3.37	2.53	4.15	7.35	8.21
480	2.37	2.87	2.53	4.62	7.37	8.22
490	2.36	2.87	2.53	4.95	7.45	8.24
500	2.36	2.92	2.53	5.32	7.46	8.26
510	2.35	2.95	2.53	5.32	7.46	8.28
520	2.35	3	2.53	5.32	7.51	8.29
530	2.37	3.04	2.65	5.32	7.52	8.29
540	2.37	3.06	2.65	5.32	7.64	8.29
550	2.36	3.17	2.65	5.32	7.65	8.29
560	2.36	3.19	2.65	5.24	7.66	8.29
570	2.35	3.22	2.65	5.24	7.66	8.29
580	2.37	3.26	2.65	5.24	7.66	8.29
590	2.36	3.37	2.65	5.24	7.68	8.29
600	2.37	3.42	2.65	5.24	7.72	8.29
610	2.37	3.43	2.65	5.24	7.76	8.66
620	2.36	3.44	2.65	5.24	7.81	8.69
630	2.36	3.46	2.69	5.24	7.86	8.71
640	2.36	3.59	2.69	5.24	7.9	8.76
650	2.36	3.62	2.69	5.24	7.93	8.76
660	2.36	3.72	2.69	5.32	7.99	8.78
670	2.35	3.77	2.69	5.36	8.06	8.79
680	2.35	3.78	2.69	5.36	8.08	8.8
690	2.37	3.86	2.75	5.54	8.1	8.85
700	2.36	3.91	2.75	5.54	8.16	8.87
710	2.35	4.04	2.75	5.56	8.16	8.87
720	2.37	4.04	2.75	5.56	8.16	8.87
730	2.36	4.13	2.75	5.64	8.18	8.87
740	2.35	4.16	2.75	5.64	8.19	8.87
750	2.37	4.18	2.83	5.64	8.23	8.87
760	2.37	4.28	2.83	5.68	8.24	8.87
770	2.36	4.28	2.83	5.68	8.28	8.87
780	2.35	4.28	2.83	5.68	8.29	8.87
790	2.36	4.32	2.83	5.68	8.3	8.87
800	2.35	4.35	2.83	5.68	8.36	8.87
810	2.37	4.65	2.83	5.68	8.42	8.87
820	2.35	4.65	2.83	5.68	8.42	8.87
830	2.35	4.65	2.83	5.68	8.42	8.87
840	2.37	4.65	2.83	5.68	8.42	8.87
850	2.35	4.65	2.83	5.68	8.42	8.87
860	2.35	4.65	2.83	5.68	8.42	8.87
870	2.36	4.65	2.83	5.68	8.42	8.87
880	2.35	4.65	2.83	5.68	8.42	8.87
890	2.36	4.65	2.83	5.68	8.42	8.87
900	2.36	4.65	2.83	5.68	8.42	8.87
910	2.35	4.65	2.83	5.68	8.42	8.87
920	2.36	4.65	2.83	5.68	8.42	8.87
930	2.37	4.65	2.83	5.68	8.42	8.87
940	2.35	4.65	2.83	5.68	8.42	8.87
950	2.37	4.65	2.83	5.68	8.42	8.87
960	2.35	4.65	2.83	5.68	8.42	8.87
970	2.37	4.65	2.83	5.68	8.42	8.87
980	2.35	4.65	2.83	5.68	8.42	8.87
990	2.37	4.65	2.83	5.68	8.42	8.87
1000	2.37	4.65	2.83	5.68	8.42	8.87
1010	2.37	4.65	2.83	5.68	8.42	8.87
1020	2.37	4.65	2.83	5.68	8.42	8.87
1030	2.37	4.65	2.83	5.68	8.42	8.87
1040	2.37	4.65	2.83	5.68	8.42	8.87
1050	2.37	4.65	2.83	5.68	8.42	8.87
1060	2.37	4.65	2.83	5.68	8.42	8.87
1070	2.37	4.65	2.83	5.68	8.42	8.87
1080	2.37	4.65	2.83	5.68	8.42	8.87
1090	2.37	4.65	2.83	5.68	8.42	8.87
1100	2.37	4.65	2.83	5.68	8.42	8.87
1110	2.37	4.65	2.83	5.68	8.42	8.87
1120	2.37	4.65	2.83	5.68	8.42	8.87
1130	2.37	4.65	2.83	5.68	8.42	8.87
1140	2.36	4.65	2.83	5.68	8.42	8.87
1150	2.36	4.65	2.83	5.68	8.42	8.87
1160	2.36	4.65	2.83	5.68	8.42	8.87
1170	2.36	4.65	2.83	5.68	8.42	8.87
1180	2.36	4.65	2.83	5.68	8.42	8.87
1190	2.36	4.65	2.83	5.68	8.42	8.87
1200	2.36	4.65	2.83	5.68	8.42	8.87
1210	2.36	4.65	2.83	5.68	8.42	8.87
1220	2.36	4.65	2.83	5.68	8.42	8.87
1230	2.36	4.65	2.83	5.68	8.42	8.87
1240	2.36	4.65	2.83	5.68	8.42	8.87
1250	2.36	4.65	2.83	5.68	8.42	8.87
1260	2.36	4.65	2.83	5.68	8.42	8.87
1270	2.36	4.65	2.83	5.68	8.42	8.87
1280	2.36	4.65	2.83	5.68	8.42	8.87
1290	2.36	4.65	2.83	5.68	8.42	8.87
1300	2.36	4.65	2.83	5.68	8.42	8.87
1310	2.36	4.65	2.83	5.68	8.42	8.87
1320	2.36	4.65	2.83	5.68	8.42	8.87
1330	2.36	4.65	2.83	5.68	8.42	8.87
1340	2.35	4.65	2.83	5.68	8.42	8.87
1350	2.35	4.65	2.83	5.68	8.42	8.87
1360	2.35	4.65	2.83	5.68	8.42	8.87
1370	2.35	4.65	2.83	5.68	8.42	8.87
1380	2.35	4.65	2.83	5.68	8.42	8.87
1390	2.35	4.65	2.83	5.68	8.42	8.87
1400	2.35	4.65	2.83	5.68	8.42	8.87
1410	2.35	4.65	2.83	5.68	8.42	8.87
1420	2.35	4.65	2.83	5.68	8.42	8.87
1430	2.35	4.65	2.83	5.68	8.42	8.87
1440	2.35	4.65	2.83	5.68	8.42	8.87

## Sheet: Fig.9b
Time (min)	E1(kPa)	E2(kPa)	E3(kPa)	E4(kPa)	E5(kPa)	E6(kPa)
10	0	0	0	0	0	0
20	0	0	0	0	0	0
30	0.14	0.07	0.05	0.11	0.17	0.2
40	0.19	0.08	0.16	0.31	0.15	0.3
50	0.43	0.09	0.23	0.44	0.12	0.5
60	0.44	0.23	0.56	0.66	0.66	0.5
70	0.68	0.35	0.66	0.85	0.92	0.6
80	0.76	0.43	0.68	0.99	1.08	0.6
90	0.84	0.56	0.71	1.01	1.09	0.7
100	1	0.46	0.72	1.01	1.09	0.8
110	1.33	0.52	1.06	0.99	1.23	0.95
120	1.41	0.53	1.08	1	1.56	0.95
130	1.53	0.53	1.65	1	1.65	1.15
140	1.54	0.56	1.88	1.03	1.75	1.25
150	1.71	0.59	1.97	1.06	1.94	1.35
160	2.25	0.62	2.06	1.26	2.03	1.35
170	2.26	0.98	2.13	1.23	2.12	1.36
180	2.48	1.06	2.16	1.22	2.13	1.36
190	2.76	1.65	2.29	1.23	2.14	1.36
200	2.8	1.78	2.31	1.22	2.26	1.36
210	3.28	1.95	2.31	1.22	2.32	1.36
220	3.16	2.03	2.31	1.36	2.68	1.52
230	3.15	2.12	2.21	1.72	3.11	1.56
240	3.14	2.13	2.21	1.78	3.13	1.98
250	3.06	2.26	2.06	1.89	3.38	2.3
260	3.04	2.35	2.06	2.4	3.44	2.4
270	3.01	2.36	2.19	2.56	3.47	2.95
280	2.94	2.38	2.18	2.57	3.63	3.01
290	2.91	2.39	2.28	2.7	3.79	3.08
300	2.85	2.45	2.26	2.73	3.79	3.64
310	2.84	2.56	2.18	2.86	3.9	4.03
320	2.78	2.65	2.08	3.16	4.17	4.12
330	2.69	2.75	2.15	3.31	4.86	4.49
340	2.65	2.78	2.14	3.66	5.05	5.15
350	2.6	2.79	1.78	3.95	5.2	5.43
360	2.54	2.91	1.89	4.09	5.26	5.78
370	2.53	2.92	1.86	4.16	5.38	6.78
380	2.53	2.92	2.11	4.18	5.59	7.19
390	2.54	2.93	1.82	4.65	5.66	7.47
400	2.54	2.93	1.83	4.8	5.79	7.51
410	2.54	2.93	1.86	4.85	5.96	7.51
420	2.65	2.93	1.89	4.99	6.08	7.64
430	2.65	2.93	1.9	5.01	6.38	7.81
440	2.65	2.93	1.93	5.13	6.47	7.98
450	2.65	2.93	1.93	5.26	6.66	8.03
460	2.65	2.93	1.95	5.46	6.72	8.08
470	2.65	2.93	1.95	5.66	7.21	8.11
480	2.65	2.93	1.95	5.86	7.21	8.19
490	2.65	2.93	1.98	5.86	7.21	8.24
500	2.65	2.93	1.98	5.86	7.21	8.24
510	2.65	2.96	2.02	6.4	8.69	8.72
520	2.65	2.97	2.04	6.55	8.73	8.72
530	2.65	3.04	2.07	6.63	8.74	8.78
540	2.65	3.09	2.08	6.64	8.79	8.79
550	2.65	3.15	2.1	6.84	8.83	8.85
560	2.65	3.18	2.11	6.97	8.85	8.87
570	2.65	3.2	2.11	6.99	8.93	9.07
580	2.65	3.2	2.12	7.05	8.96	9.08
590	2.65	3.21	2.15	7.05	9.11	9.21
600	2.65	3.26	2.17	7.05	9.16	9.43
610	2.65	3.52	2.18	7.05	9.18	9.49
620	2.65	3.67	2.23	7.05	9.23	9.49
630	2.65	3.84	2.24	7.05	9.32	9.75
640	2.65	3.89	2.25	7.05	9.34	10.02
650	2.65	3.94	2.25	7.05	9.42	10.11
660	2.65	4.37	2.32	7.05	9.43	10.13
670	2.65	4.37	2.32	7.05	9.52	10.2
680	2.65	4.37	2.32	7.05	9.56	10.2
690	2.65	4.44	2.32	7.05	9.56	10.25
700	2.65	4.49	2.33	7.05	9.62	10.27
710	2.65	4.64	2.36	7.05	9.62	10.32
720	2.65	4.78	2.4	7.05	9.62	10.45
730	2.65	4.88	2.5	7.05	9.23	10.46
740	2.65	4.99	2.56	7.05	9.23	10.46
750	2.65	5.04	2.63	7.05	9.12	10.46
760	2.65	5.06	2.89	7.05	9.12	10.46
770	2.65	5.24	2.97	7.05	8.92	10.46
780	2.65	5.26	3.16	7.05	8.92	10.46
790	2.65	5.31	3.16	7.05	8.92	10.46
800	2.65	5.34	3.16	7.05	8.97	10.48
810	2.65	5.34	3.16	7.05	8.97	10.48
820	2.65	5.34	3.16	7.05	8.97	10.48
830	2.65	5.34	3.16	7.05	8.97	10.48
840	2.65	5.34	3.16	7.05	8.97	10.48
850	2.65	5.34	3.16	7.05	8.97	10.48
860	2.65	5.34	3.16	7.05	8.97	10.48
870	2.65	5.34	3.16	7.05	8.97	10.48
880	2.65	5.34	3.16	7.05	8.97	10.48
890	2.65	5.34	3.16	7.05	8.97	10.48
900	2.65	5.34	3.16	7.05	8.97	10.48
910	2.65	5.34	3.16	7.05	8.97	10.48
920	2.65	5.34	3.16	7.05	8.97	10.48
930	2.65	5.34	3.16	7.05	8.97	10.48
940	2.65	5.34	3.16	7.05	8.97	10.48
950	2.65	5.34	3.16	7.05	8.97	10.48
960	2.65	5.34	3.16	7.05	8.97	10.48
970	2.65	5.34	3.16	7.05	8.97	10.48
980	2.65	5.34	3.16	7.05	8.97	10.48
990	2.65	5.34	3.16	7.05	8.97	10.48
1000	2.65	5.34	3.16	7.05	8.97	10.48
1010	2.65	5.34	3.16	7.05	8.97	10.48
1020	2.65	5.34	3.16	7.05	8.97	10.48
1030	2.65	5.34	3.16	7.05	8.97	10.48
1040	2.65	5.34	3.16	7.05	8.97	10.48
1050	2.65	5.34	3.16	7.05	8.97	10.48
1060	2.65	5.34	3.16	7.05	8.97	10.48
1070	2.65	5.34	3.16	7.05	8.97	10.48
1080	2.65	5.34	3.16	7.05	8.97	10.48
1090	2.65	5.34	3.16	7.05	8.97	10.48
1100	2.65	5.34	3.16	7.05	8.97	10.48
1110	2.65	5.34	3.16	7.05	8.97	10.48
1120	2.65	5.34	3.16	7.05	8.97	10.48
1130	2.65	5.34	3.16	7.05	8.97	10.48
1140	2.65	5.34	3.16	7.05	8.97	10.48
1150	2.65	5.34	3.16	7.05	8.97	10.48
1160	2.65	5.34	3.16	7.05	8.97	10.48
1170	2.65	5.34	3.16	7.05	8.97	10.48
1180	2.65	5.34	3.16	7.05	8.97	10.48
1190	2.65	5.34	3.16	7.05	8.97	10.48
1200	2.65	5.34	3.16	7.05	8.97	10.48
1210	2.65	5.34	3.16	7.05	8.97	10.48
1220	2.65	5.34	3.16	7.05	8.97	10.48
1230	2.65	5.34	3.16	7.05	8.97	10.48
1240	2.65	5.34	3.16	7.05	8.97	10.48
1250	2.65	5.34	3.16	7.05	8.97	10.48
1260	2.65	5.34	3.16	7.05	8.97	10.48
1270	2.65	5.34	3.16	7.05	8.97	10.48
1280	2.65	5.34	3.16	7.05	8.97	10.48
1290	2.65	5.34	3.16	7.05	8.97	10.48
1300	2.65	5.34	3.16	7.05	8.97	10.48
1310	2.65	5.34	3.16	7.05	8.97	10.48
1320	2.65	5.34	3.16	7.05	8.97	10.48
1330	2.65	5.34	3.16	7.05	8.97	10.48
1340	2.65	5.34	3.16	7.05	8.97	10.48
1350	2.65	5.34	3.16	7.05	8.97	10.48
1360	2.65	5.34	3.16	7.05	8.97	10.48
1370	2.65	5.34	3.16	7.05	8.97	10.48
1380	2.65	5.34	3.16	7.05	8.97	10.48
1390	2.65	5.34	3.16	7.05	8.97	10.48
1400	2.65	5.34	3.16	7.05	8.97	10.48
1410	2.65	5.34	3.16	7.05	8.97	10.48
1420	2.65	5.34	3.16	7.05	8.97	10.48
1430	2.65	5.34	3.16	7.05	8.97	10.48
1440	2.65	5.34	3.16	7.05	8.97	10.48

## Sheet: Fig.9c
Time (min)	E1(kPa)	E2(kPa)	E3(kPa)	E4(kPa)	E5(kPa)	E6(kPa)
10	0	0	0	0	0	0
20	0	0	0	0	0	0
30	0.085	0.061	0.039	0.093	0.147	0.18
40	0.153	0.088	0.212	0.349	0.153	0.334
50	0.326	0.123	0.305	0.472	0.268	0.51
60	0.361	0.249	0.548	0.758	0.682	0.598
70	0.502	0.421	0.666	0.891	0.956	0.768
80	0.583	0.501	0.688	1.025	1.092	0.832
90	0.649	0.72	0.725	1.195	1.103	0.962
100	0.804	0.67	0.748	1.251	1.115	1.148
110	0.99	0.792	1.062	1.281	1.257	1.277
120	1.067	0.879	1.12	1.296	1.512	1.361
130	1.166	0.899	1.527	1.332	1.611	1.565
140	1.197	0.924	1.7	1.369	1.733	1.651
150	1.311	0.965	1.771	1.43	1.954	1.753
160	1.616	0.99	1.878	1.578	2.025	1.857
170	1.635	1.274	2.051	1.589	2.124	1.876
180	1.782	1.342	2.088	1.602	2.187	1.884
190	1.963	1.847	2.191	1.613	2.198	1.952
200	1.992	2.006	2.245	1.63	2.282	2.072
210	2.282	2.145	2.353	1.646	2.348	2.132
220	2.223	2.233	2.365	1.968	2.624	2.388
230	2.22	2.308	2.299	2.24	3.049	2.448
240	2.221	2.323	2.327	2.294	3.083	2.762
250	2.267	2.458	2.23	2.483	3.274	3.014
260	2.261	2.573	2.282	2.952	3.34	3.112
270	2.255	2.592	2.385	3.116	3.453	3.561
280	2.221	2.634	2.378	3.163	3.565	3.603
290	2.207	2.649	2.448	3.358	3.753	3.688
300	2.172	2.775	2.434	3.431	3.793	4.084
310	2.165	2.9	2.378	3.53	3.882	4.529
320	2.13	2.983	2.46	3.74	4.071	4.62
330	2.129	3.129	2.509	3.845	4.586	4.931
340	2.112	3.158	2.518	4.09	4.759	5.405
350	2.116	3.189	2.282	4.293	5.028	5.677
360	2.105	3.273	2.383	4.579	5.158	5.934
370	2.098	3.28	2.374	4.672	5.29	6.746
380	2.098	3.28	2.605	4.69	5.441	7.189
390	2.105	3.699	2.414	5.155	5.494	7.405
400	2.193	3.791	2.433	5.308	5.629	7.521
410	2.245	3.875	2.454	5.375	5.896	7.569
420	2.32	3.959	2.475	5.517	6.04	7.692
430	2.336	3.991	2.482	5.539	6.25	7.831
440	2.348	4.043	2.727	5.627	6.325	8.11
450	2.424	4.115	2.727	5.774	6.458	8.153
460	2.428	4.179	2.753	5.918	6.584	8.204
470	2.432	4.227	2.769	6.07	6.939	8.333
480	2.436	4.315	2.833	6.218	6.967	8.445
490	2.44	4.351	2.874	6.246	7.059	8.54
500	2.452	4.391	2.886	6.346	7.095	8.672
510	2.488	4.572	2.918	6.724	8.199	9.04
520	2.504	4.579	2.948	6.929	8.231	9.132
530	2.52	4.628	2.993	7.017	8.286	9.278
540	2.528	4.663	3.004	7.056	8.401	9.453
550	2.528	4.705	3.018	7.248	8.477	9.611
560	2.528	4.778	3.025	7.339	8.531	9.709
570	2.532	4.832	3.025	7.353	8.627	9.905
580	2.532	4.876	3.032	7.447	8.692	9.968
590	2.552	4.843	3.053	7.475	8.877	10.147
600	2.552	4.902	3.067	7.515	8.912	10.381
610	2.552	5.164	3.158	7.555	8.926	10.503
620	2.552	5.309	3.193	7.555	8.961	10.543
630	2.584	5.436	3.2	7.555	9.024	10.749
640	2.584	5.479	3.211	7.555	9.038	11.102
650	2.584	5.622	3.211	7.635	9.13	11.165
660	2.584	5.947	3.26	7.671	9.217	11.179
670	2.596	5.987	3.268	7.675	9.324	11.228
680	2.6	6.055	3.308	7.759	9.404	11.228
690	2.604	6.104	3.356	7.779	9.448	11.263
700	2.772	6.139	3.371	7.795	9.554	11.317
710	2.772	6.244	3.416	7.819	9.63	11.392
720	2.772	6.342	3.448	7.839	9.67	11.535
730	2.772	6.412	3.53	7.867	9.469	11.582
740	2.772	6.489	3.572	7.931	9.453	11.622
750	2.824	6.524	3.625	7.931	9.416	11.622
760	2.876	6.538	3.819	7.931	9.44	11.622
770	2.892	6.664	3.895	7.931	9.316	11.622
780	2.94	6.678	4.324	7.931	9.384	11.722
790	2.94	6.713	4.324	7.931	9.42	11.726
800	2.952	6.734	4.324	7.931	9.535	11.836
810	2.952	6.734	4.324	7.931	9.535	11.864
820	2.952	6.734	4.324	7.931	9.535	11.952
830	2.952	6.734	4.324	7.931	9.535	11.996
840	2.952	6.734	4.324	7.931	9.535	12.04
850	2.952	6.734	4.324	7.931	9.535	12.036
860	2.952	6.734	4.324	7.931	9.535	12.076
870	2.952	6.734	4.324	7.931	9.535	12.14
880	2.952	6.734	4.324	7.931	9.535	12.196
890	2.952	6.734	4.324	7.931	9.535	12.24
900	2.952	6.734	4.324	7.931	9.535	12.356
910	2.952	6.734	4.324	7.931	9.535	12.408
920	2.952	6.734	4.324	7.931	9.535	12.408
930	2.952	6.734	4.324	7.931	9.535	12.408
940	2.952	6.734	4.324	7.931	9.535	12.408
950	2.952	6.734	4.324	7.931	9.535	12.408
960	2.952	6.734	4.324	7.931	9.535	12.408
970	2.952	6.734	4.324	7.931	9.535	12.408
980	2.952	6.734	4.324	7.931	9.535	12.408
990	2.952	6.734	4.324	7.931	9.535	12.408
1000	2.952	6.734	4.324	7.931	9.535	12.408
1010	2.952	6.734	4.324	7.931	9.535	12.408
1020	2.952	6.734	4.324	7.931	9.535	12.408
1030	2.952	6.734	4.324	7.931	9.535	12.408
1040	2.952	6.734	4.324	7.931	9.535	12.408
1050	2.952	6.734	4.324	7.931	9.535	12.408
1060	2.952	6.734	4.324	7.931	9.535	12.408
1070	2.952	6.734	4.324	7.931	9.535	12.408
1080	2.952	6.734	4.324	7.931	9.535	12.408
1090	2.952	6.734	4.324	7.931	9.535	12.408
1100	2.952	6.734	4.324	7.931	9.535	12.408
1110	2.952	6.734	4.324	7.931	9.535	12.408
1120	2.952	6.734	4.324	7.931	9.535	12.408
1130	2.952	6.734	4.324	7.931	9.535	12.408
1140	2.952	6.734	4.324	7.931	9.535	12.408
1150	2.952	6.734	4.324	7.931	9.535	12.408
1160	2.952	6.734	4.324	7.931	9.535	12.408
1170	2.952	6.734	4.324	7.931	9.535	12.408
1180	2.952	6.734	4.324	7.931	9.535	12.408
1190	2.952	6.734	4.324	7.931	9.535	12.408
1200	2.952	6.734	4.324	7.931	9.535	12.408
1210	2.952	6.734	4.324	7.931	9.535	12.408
1220	2.952	6.734	4.324	7.931	9.535	12.408
1230	2.952	6.734	4.324	7.931	9.535	12.408
1240	2.952	6.734	4.324	7.931	9.535	12.408
1250	2.952	6.734	4.324	7.931	9.535	12.408
1260	2.952	6.734	4.324	7.931	9.535	12.408
1270	2.952	6.734	4.324	7.931	9.535	12.408
1280	2.952	6.734	4.324	7.931	9.535	12.408
1290	2.952	6.734	4.324	7.931	9.535	12.408
1300	2.952	6.734	4.324	7.931	9.535	12.408
1310	2.952	6.734	4.324	7.931	9.535	12.408
1320	2.952	6.734	4.324	7.931	9.535	12.408
1330	2.952	6.734	4.324	7.931	9.535	12.408
1340	2.952	6.734	4.324	7.931	9.535	12.408
1350	2.952	6.734	4.324	7.931	9.535	12.408
1360	2.952	6.734	4.324	7.931	9.535	12.408
1370	2.952	6.734	4.324	7.931	9.535	12.408
1380	2.952	6.734	4.324	7.931	9.535	12.408
1390	2.952	6.734	4.324	7.931	9.535	12.408
1400	2.952	6.734	4.324	7.931	9.535	12.408
1410	2.952	6.734	4.324	7.931	9.535	12.408
1420	2.952	6.734	4.324	7.931	9.535	12.408
1430	2.952	6.734	4.324	7.931	9.535	12.408
1440	2.952	6.734	4.324	7.931	9.535	12.408

[truncated: 9 more sheets: Fig.9d, Fig.9e, Fig.9f, Fig.11a, Fig.11b, Fig.11c, Fig.11d, Fig.11e, Fig.11f]
